# Supplementary material for: An unusual thioredoxin system in the facultative parasite Acanthamoeba castellanii
Source: Cell Mol Life Sci. 2021 Feb 18;78(7):3673–89. doi: 10.1007/s00018-021-03786-x (PMC8038987; doi:10.1007/s00018-021-03786-x)
Supplement: Supplementary file 6 — Supplementary file6 (XLSX 62 KB) [file 18_2021_3786_MOESM6_ESM.xlsx]

## Sheet: Enzyme assays
Individual readouts of enzymatic assays as described in the manuscript
All readouts represent ΔOD/min
Ac TrxR-S		(1 µg = 31 nM)
1. Readouts at λ=412
Analytes:
Trx-1		(1 µg = 95 nM)
1 µg		3 µg		5 µg		7,5 µg		10 µg		15 µg
0.0042		0.0115		0.0141		0.0215		0.0323		0.0326
0.0069		0.0082		0.0124		0.0226		0.0299		0.029
0.0042		0.0148		0.0139		0.0179		0.0282		0.0252
Trx-2		(5 µg= 170 nM)
5 µg		10 µg		20 µg		40 µg		60 µg		80 µg
0.0036		0.0049		0.01		0.0163		0.0157		0.0188
0.0031		0.0055		0.0096		0.0128		0.0143		0.0182
0.0033		0.0054		0.0084		0.0107		0.0145		0.0187
NADPH
2 µM		3 µM		6,25 µM		12,5 µM		25 µM
0.0038		0.0082		0.0129		0.0136		0.015
0.0055		0.0087		0.0103		0.0101		0.018
0.0044		0.0044		0.0089		0.0172		0.017
0.0046		0.0087		0.0057		0.0125		0.011
Inhibitors:
Auranofin
0		62,5 nM		125 nM		250 nM		500 nM		1 µM
0.16638		0.14711		0.1128		0.14711		0.03854		0.0188
0.15181		0.1316		0.10716		0.1316		0.03807		0.01645
0.15181		0.13442		0.15181		0.13442		0.03243		0.01739
Aurothioglucose
0		500 nM		1 µM		2 µM		3 µM		5 µM
0.1593		0.0956		0.0894		0.0366		0.028		0.0112
0.1379		0.086		0.0526		0.0284		0.0152		0.0157
2. Readouts at λ=340
Prx-1		(20 µg= 1 µM)
		Values measured without H2O2 are subtracted all values measured with H2O2
0 H2O2		10 µM H2O2		25 µM H2O2		50 µM H2O2		100 µM H2O2		200 µM H2O2		300 µM H2O2
0.0014		0.0033		0.004		0.0061		0.006		0.0078		0.0064
0.0016		0.003		0.0049		0.0062		0.0062		0.0079		0.0071
0.0019		0.0025		0.0046		0.0062		0.0071		0.0082		0.0063
MsrA		(10 µg= 610 nM)
0 MetSO		1 mM MetSO		3 mM MetSO		5 mM MetSO		10 mM MetSO		20 mM MetSO
0.0013		0.0124		0.0168		0.023		0.0259		0.0304
0.0031		0.0133		0.017		0.0213		0.0234		0.0284
0.0024		0.012		0.0174		0.0214		0.0263		0.0265
Ac TrxR-L		5 µg= 95 nM
1 mM DTNB			2 mM DTNB			3 mM DTNB
0.0164			0.0194			0.0223
0.009
0.0108
GSHR
Readouts at λ=412
1. In cell extracts:
in G. lamblia WT				in G. lamblia pADI-GSHR				in A. castellanii NEFF
0.0052				0.0475				0.0529
0.0107				0.0805				0.0509
0.0047				0.0465				0.0528
0.0049				0.1101				0.0628
				0.0437				0.0709
				0.0514				0.0607
				0.09
				0.0866
				0.0755
				0.0801
2. With purified GR			0,5 µg= 11 nM
Analytes:
Glutathione
2 mM GSSG			1 mM GSSG			500 µM GSSG			200 µM GSSG			100 µM GSSG
0.0522			0.0513			0.048			0.039			0.0284
0.0558			0.0527			0.0477			0.038			0.0303
0.0567			0.0536			0.0481			0.0386			0.0325
50 µM GSSG			25 µM GSSG			10 µM GSSG
0.0178			0.0134			0.0062
0.0204			0.0123			0.007
0.0192			0.0118			0.0074
NADPH
200 µM		100 µM		50 µM		25 µM		10 µM		5 µM		2 µM
0.0494		0.0476		0.0492		0.0487		0.0267		0.0155		0.0084
0.0485		0.0457		0.0446		0.0394		0.0254		0.0115		0.0055
0.0487		0.0502		0.0463		0.0374		0.0268		0.0115		0.0056
